# Supplementary material for: Natural levee evolution in vegetated fluvial‐tidal environments
Source: Earth Surf Process Landf. 2020 Oct 1;45(15):3824–41. doi: 10.1002/esp.5003 (PMC7780550; doi:10.1002/esp.5003)
Supplement: Supplementary file 2 — Supplementary Material 2. Levee dimensions (data). Supplementary Material 3. Levee dimensions (models). [file ESP-45-3824-s002.xlsx]

## Sheet: Data_sum
Suplementary Material 2: Levee dimensions (data)
		channel		Levee
	Discharge	width	depth	width	height
River	m³/s	m	m	m	m	Source
Columbia	168.345	75	3.21856	75.1	1.85	Filguera-Rivera et al. (2007)
Columbia	168.345	75	3.21856	6	1.55	Filguera-Rivera et al. (2007)
Columbia	168.345	75	3.21856	76	2.1	Filguera-Rivera et al. (2007)
Columbia	168.345	75	3.21856	25.5	2.28	Filguera-Rivera et al. (2007)
Columbia	13.1654	18	1.79104	30	1.68	Filguera-Rivera et al. (2007)
Columbia	13.1654	18	1.79104	24.4	1.2	Filguera-Rivera et al. (2007)
Columbia	6.38243	12	1.51629	65	1.44	Filguera-Rivera et al. (2007)
Columbia	6.38243	12	1.51629	28.7	1.19	Filguera-Rivera et al. (2007)
Columbia	54.7896	40	2.4862	26.6	1.32	Filguera-Rivera et al. (2007)
Columbia	54.7896	40	2.4862	25.3	1.53	Filguera-Rivera et al. (2007)
Columbia	113.018	60	2.9367	31	1.5	Filguera-Rivera et al. (2007)
Columbia	113.018	60	2.9367	30.5	1.9	Filguera-Rivera et al. (2007)
Columbia	43.1659	35	2.35352	12.2	1.12	Filguera-Rivera et al. (2007)
Columbia	43.1659	35	2.35352	30	1.49	Filguera-Rivera et al. (2007)
Columbia	43.1659	35	2.35352	27.1	2.12	Filguera-Rivera et al. (2007)
Columbia	43.1659	35	2.35352	7.6	0.92	Filguera-Rivera et al. (2007)
Columbia	449.548	130	4.03435	22	1.84	Filguera-Rivera et al. (2007)
Columbia	449.548	130	4.03435	27	1.38	Filguera-Rivera et al. (2007)
Columbia	281.388	100	3.62223	33	1.15	Filguera-Rivera et al. (2007)
Columbia	281.388	100	3.62223	32.4	1.91	Filguera-Rivera et al. (2007)
Columbia	23.67	25	2.04975	15.6	1.29	Filguera-Rivera et al. (2007)
Columbia	23.67	25	2.04975	40	1.55	Filguera-Rivera et al. (2007)
Columbia	14.9113	19.3	2.1	30	1.5	Makaske et al. (2002)
Columbia	14.9113	19.3	2.1	75	2	Makaske et al. (2002)
Columbia	99.9174	56	5.85	100	1.5	Makaske et al. (2002)
Columbia	99.9174	56	5.85	100	1.5	Makaske et al. (2002)
Columbia	16.8976	20.7	1.05	50	1.5	Makaske et al. (2002)
Columbia	16.8976	20.7	1.05	30	1.5	Makaske et al. (2002)
Columbia	13.1654	18	2.9	75	1.5	Makaske et al. (2002)
Maros	788.947	80	10.2236	441	1.8	Kiss et al. (2018)
Maros	788.947	80	10.2236	173	1.4	Kiss et al. (2018)
Maros	788.947	80	10.2236	187	1.1	Kiss et al. (2018)
Maros	788.947	80	10.2236	182	1.7	Kiss et al. (2018)
Maros	788.947	80	10.2236	208	1.5	Kiss et al. (2018)
Maros	788.947	80	10.2236	46	1.6	Kiss et al. (2018)
Rhine	125	140	3.55	200	2	Makaske et al. (2007)
Rhine	125	195	4.5	200	4	Makaske et al. (2007)
Rhine	250	180	6.9	100	2	Makaske et al. (2007)
Rhine	250	80	8.25	100	2	Makaske et al. (2007)
Rhine	250	70	4.75	100	2	Makaske et al. (2007)
Rhine	250	125	5.6	50	3	Makaske et al. (2007)
Rhine	250	130	5.6	100	2	Makaske et al. (2007)
Rhine	250	95	5.2	100	2	Makaske et al. (2007)
Rhine	250	80	7.35	150	1.5	Makaske et al. (2007)
Rhine	250	90	7.3	50	2	Makaske et al. (2007)
Rhine	250	95	8.05	100	1	Makaske et al. (2007)
Rhine	250	80	9	50	1.5	Makaske et al. (2007)
Rhine	250	65	8.75	50	2	Makaske et al. (2007)
Rhine	250	50	10.5	75	3	Makaske et al. (2007)
Saskatchewan	475	25.9	1	211.9	1.2	Adams et al. (2004)
Saskatchewan	475	25.9	1	128	0.5	Adams et al. (2004)
Saskatchewan	475	122	2	91.5	0.7	Adams et al. (2004)
Saskatchewan	475	122	2	64	0.5	Adams et al. (2004)
Saskatchewan	475	103.7	0.3	173.8	1.3	Adams et al. (2004)
Saskatchewan	475	103.7	0.3	179.9	1.1	Adams et al. (2004)
Saskatchewan	475	210.4	6	253	2.4	Adams et al. (2004)
Saskatchewan	475	210.4	6	85.4	0.8	Adams et al. (2004)
Saskatchewan	475	247	8	240.9	2.3	Adams et al. (2004)
Saskatchewan	475	247	8	945.1	3.2	Adams et al. (2004)
Saskatchewan	475	147.9	1.5	202.7	2	Adams et al. (2004)
Saskatchewan	475	147.9	1.5	106.7	1.3	Adams et al. (2004)
Saskatchewan	475	200	6	191	1.55	Cazanacli & Smith (1998)
Saskatchewan	475	200	6	260	1.69	Cazanacli & Smith (1998)
Saskatchewan	475	100	7	23	0.44	Cazanacli & Smith (1998)
Saskatchewan	475	100	7	41	0.73	Cazanacli & Smith (1998)
Saskatchewan	475	100	10	27	0.59	Cazanacli & Smith (1998)
Saskatchewan	475	100	7	79	1.07	Cazanacli & Smith (1998)
Saskatchewan	475	80	7	50	0.8	Cazanacli & Smith (1998)
Saskatchewan	475	100	1	64	0.6	Cazanacli & Smith (1998)
Saskatchewan	475	100	1	87	0.94	Cazanacli & Smith (1998)
Saskatchewan	-	30	0.5	70	0.69	Cazanacli & Smith (1998)
Saskatchewan	-	30	0.5	100	1.01	Cazanacli & Smith (1998)
Saskatchewan	-	30	1	58	0.91	Cazanacli & Smith (1998)
Saskatchewan	-	30	1	32	0.62	Cazanacli & Smith (1998)
Saskatchewan	-	30	1	40	0.85	Cazanacli & Smith (1998)
Saskatchewan	-	30	1	33	0.77	Cazanacli & Smith (1998)
Amazone	70000	2500	15	4000	10	Latrubesse & Franzinelli (2002)
Danube	1930	353	5.76	36.2	0.9	Klasz et al. (2014)
Danube	1930	353	5.76	267.7	1.95	Klasz et al. (2014)
Danube	1930	353	5.76	179.1	2.64	Klasz et al. (2014)
Danube	1930	353	5.76	261.6	2.45	Klasz et al. (2014)
Danube	1930	353	5.76	223.4	2.22	Klasz et al. (2014)
Danube	1930	353	5.76	231.5	1.95	Klasz et al. (2014)
Danube	1930	353	5.76	307.9	1.93	Klasz et al. (2014)
Danube	1930	353	5.76	138.9	1.36	Klasz et al. (2014)
Danube	1930	353	5.76	179.1	1.23	Klasz et al. (2014)
Danube	1930	353	5.76	90.6	1.61	Klasz et al. (2014)
Danube	1930	353	5.76	241.5	2.34	Klasz et al. (2014)
Danube	1930	353	5.76	450.8	0.89	Klasz et al. (2014)
Danube	1930	353	5.76	100.6	1.32	Klasz et al. (2014)
Danube	1930	353	5.76	259.6	1.3	Klasz et al. (2014)
Danube	1930	353	5.76	4	0.83	Klasz et al. (2014)
Danube	1930	353	5.76	90.6	0.13	Klasz et al. (2014)
Danube	1930	353	5.76	118.7	0.61	Klasz et al. (2014)
Danube	1930	353	5.76	181.1	0.23	Klasz et al. (2014)
Song Hong (Red River)	-	850	5	5500	3.5	Funabiki et al. (2012)
Moctezuma	429	-	-	747	3.2	Hudson & Heitmuller (2003)
Panaco	429		-	894	3.6	Hudson & Heitmuller (2003)
Rhine (Old Rhine)	2000		-	100	-	Van Asselen et al. (2011)
Rhine (Zijderveld-Langerak)	250		-	100	-	Van Asselen et al. (2011)
Tuross river	-	120	-	60	4	Ferguson & Brierley (1999)
Tuross river	-	120	-	40	3	Ferguson & Brierley (1999)
Tuross river	-	120	-	50	3.5	Ferguson & Brierley (1999)
Culm river	-	12	-	-	1.5	Nicholas & Walling (1997)
Mississippi	4800	-	-	304.8	1.6764	Fisk et al. (1953)
Mississippi	4800	-	-	4800	5.3	Saucier (1969)
Mississippi	4800	-	-	4000	9.1	Farrell (1987)
Huanghe (Yellow River)	-	-	-	5000	7.5	Syvitski & Kettner (2011)
Ganges-Brahmaputra	-	-	-	10000	2.5	Umitsu (1985)
Ganges-Brahmaputra	-	-	-	750	2.5	Umitsu (1985)
Ganges-Brahmaputra	-	-	-	1500	2.5	Umitsu (1985)
Ganges-Brahmaputra	-	-	-	375	2	Umitsu (1985)
Ganges-Brahmaputra	-	-	-	825	2	Umitsu (1985)
Mekong	16000	1640	-	6250	12.5	Oketani et al. (2007)
Mekong	16000	1380	-	6250	12	Oketani et al. (2007)
Bassac River	-	410	-	500	12	Oketani et al. (2007)
Tonle Sap River	-	890	-	500	5	Oketani et al. (2007)
Ems	-	-	-	400	1	Behre (1969)

## Sheet: Model_sum
Suplementary Material 3: Levee dimensions (models)
		channel		Levee
	Discharge	width	depth	width	height
Model ID	m³/s	m	m	m	m
38	700	497.316	5.67389	1460.19	1.29244
39	700	450.275	6.16467	1748.64	1.40099
40	700	497.144	6.97992	2512.26	1.44751
41	700	517.628	7.42491	2097.09	1.24427
42	700	474.754	6.64229	2624.29	1.51003
43	700	409.935	5.74741	2541.78	1.57727
44	700	442.578	5.66064	1262.02	1.4653
45	400	403.921	3.99226	1571.75	1.41876
46	1000	558.629	9.67438	3678.65	1.2655
47	1500	3720.92	12.4282	4025.08	1.1215
48	700	594.419	4.80501	1553.03	0.751394
50	700	450.675	6.38035	2467.37	1.6477
51	700	440.246	5.40219	1221.02	1.2377
52	700	528.324	7.66855	2213.06	0.9369
53	700	492.274	4.41711	229.932	0.580026
54	700	500.698	6.3081	1536.68	1.24035
55	700	474.486	6.77411	2890.97	1.5733
56	700	489.267	6.77404	3300.23	1.68646
57	700	431.547	6.42778	2387.09	1.60253
62	700	636.079	5.27329	2170.53	0.582286
63	700	420.603	6.43366	299.542	1.61343
64	700	493.845	7.07192	2214.06	1.45972
66	400	374.768	4.34152	325.01	1.62523
67	1500	700.626	10.7382	405.093	1.33673
68	700	381.364	6.4028	275.092	1.66568
69	700	413.803	6.19057	251.198	1.22944
70	700	424.893	6.36782	263.737	1.40047
71	400	420.27	4.60017	1403.54	1.48347
72	1500	718.469	12.4383	2608.71	1.4257
73	700	429.056	6.30451	1696.33	1.63684
74	700	433.489	5.72211	466.422	1.2696
75	700	449.217	6.32588	1485.55	1.48457
76	400	398.155	3.3638	1423.54	1.27514
77	1000	548.58	7.60828	1406.04	1.30773
78	1500	649.146	8.85153	1367.84	1.31314
79	700	4444.21	2.80065	1095.05	0.884825
80	700	339.792	3.08482	949.378	1.51206
81	400	396.535	3.76671	635.257	1.50814
82	1000	497.698	7.60829	580.958	1.49566
83	1500	596.273	8.56562	558.254	1.49851
84	700	442.068	5.84158	314.262	1.436
85	700	382.821	6.12046	157.957	1.33957
86	700	447.774	5.69652	582.703	1.54219
87	1000	457.9	8.60952	360.72	1.44956
88	1000	540.921	9.36015	2402.12	1.43545
89	400	397.844	3.39387	1271.74	1.33677
90	700	448.797	5.76572	1220.23	1.37458
91	1000	498.885	7.37543	1158.95	1.35951
92	1500	596.438	8.73414	1133.14	1.3914
93	700	415.669	4.07931	2915.82	1.27926
94	700	426.64	6.73295	377.095	1.85599
95	700	488.628	7.57424	2627.46	1.33377
96	700	403.464	7.14562	448.736	2.10134
97	700	530.652	8.29331	3162.73	1.13795
98	700	438.74	5.67364	558.437	1.49198
99	700	406.903	5.45013	1361.24	1.60449
100	1500	6432.97	11.9243	1744.61	0.403487
101	1500	607.89	10.0512	605.35	1.27859
102	400	447.618	7.74537	512.975	1.29179
103	400	41.5569	10.4326	3152.17	0.859369
